# Supplementary material for: Implementation of Inpatient Electronic Consultations During the COVID-19 Crisis and Its Sustainability Beyond the Pandemic: Quality Improvement Study
Source: J Med Internet Res. 2024 May 16;26:e55623. doi: 10.2196/55623 (PMC11140270; doi:10.2196/55623)
Supplement: Multimedia Appendix 1 [file jmir_v26i1e55623_app1.xlsx]

## Sheet: Sheet1
	Traditional in-person consults	e-consults converted to in-person	e-consults resolved electronically
All specialties	25.8 (10.8-65.7)	7.3 (3.6-22.0)	3.7 (1.3-8.2)
Allergy & immunology	30.9 (23.1-56.6)	6.1 (3.6-22.5)	3.1 (1.0-5.8)
Cardiology	24.9 (9.7-57.4)	6.9 (3.5-19.9)	3.5 (1.3-6.2)
Dermatology	13.5 (4.8-47.3)	3.8 (1.8-7.3)	1.3 (0.4-3.0)
Endocrinology	29.9 (18.1-66.9)	6.5 (3.7-10.9)	3.7 (1.4-7.5)
Infectious diseases	42.7 (22.3-100.9)	13.3 (5.7-27.0)	5.3 (2.6-18.9)
Nephrology	21.8 (10.8-39.2)	7.6 (2.3-18.9)	10.2 (5.5-14.9)
Palliative care	10.9 (6.1-23.6)	5.2 (3.3-18.0)	3.5 (3.5-3.5)
Pediatric endocrinology	12.4 (9.9-16.3)	N/A	9.3 (6.1-15.1)
Pulmonary & critical care	43.5 (20.3-105.2)	4.8 (2.1-9.5)	N/A
Radiation oncology	23.5 (10.1-51.5)	20.8 (10.5-35.2)	0.9 (0.3-1.5)
Rheumatology	60.5 (27.2-147.7)	4.5 (2.0-10.6)	3.0 (1.3-7.5)
